# Supplementary material for: Validation of a prognostic blood-based sphingolipid panel for men with localized prostate cancer followed on active surveillance
Source: Biomark Res. 2024 Nov 9;12:134. doi: 10.1186/s40364-024-00678-7 (PMC11550521; doi:10.1186/s40364-024-00678-7)
Supplement: Supplementary file 1 — Supplementary Material 1 [file 40364_2024_678_MOESM1_ESM.xlsx]

## Sheet: Sheet1
Table S1. Hazard ratios of sphingolipids for PFS in the PASS Cohort.
Identifier	Lipid	Type	Adduct	Assay	HR (95% CI)†	1-sided P-value
2.60_778.5145m/z	3-O-Sulfogalactosylceramide (D18:1/16:0), C16 sulfatide	Sulfatide	[M-H]-	N_Lipids	1.15 (0.61 - 2.17)	0.330398
4.18_890.6268m/z	3-O-Sulfogalactosylceramide (D18:1/24:0), C24 sulfatide	Sulfatide	[M-H]-	N_Lipids	1.36 (0.38 - 4.84)	0.318899
3.05_846.5244m/z	3-O-Sulphogalactosylceramide (D18:1/18:0), C18 sulfatide	Sulfatide	[M+K]+	P_Lipids	1.38 (0.68 - 2.83)	0.186368
2.93_788.5372m/z	3-O-Sulphogalactosylceramide (D18:1/18:1(9Z)), C18:1 sulfatide	Sulfatide	[M-H2O+H]+	P_Lipids	1.23 (0.79 - 1.9)	0.181071
3.38_870.5485m/z	3-O-Sulphogalactosylceramide (D18:1/20:0), C20 sulfatide	Sulfatide	[M+Cl]-	N_Lipids	1.33 (0.05 - 37.32)	0.432528
3.80_898.5792m/z	3-O-Sulphogalactosylceramide (D18:1/22:0), C22 sulfatide	Sulfatide	[M+Cl]-	N_Lipids	1.59 (0.15 - 16.89)	0.351299
3.50_896.5642m/z	3-O-Sulphogalactosylceramide (D18:1/22:1), C22:1 sulfatide	Sulfatide	[M+Cl]-	N_Lipids	0.52 (0.08 - 3.51)	0.250068
3.92_924.5951m/z	3-O-Sulphogalactosylceramide (D18:1/24:1(15Z)), C24:1 sulfatide	Sulfatide	[M+Cl]-	N_Lipids	0.88 (0.31 - 2.45)	0.401277
4.59_955.6211m/z	3-O-Sulphogalactosylceramide (D18:1/26:0), C26 sulfatide	Sulfatide	[M+K-2H]-	N_Lipids	2.24 (0.48 - 10.5)	0.152586
4.01_916.6428m/z	3-O-Sulphogalactosylceramide (D18:1/26:1), C26:1 sulfatide	Sulfatide	[M-H]-	N_Lipids	1.16 (0.59 - 2.28)	0.334736
4.01_562.5230m/z	Ceramide(18:0_16:0)	Ceramide	[M+Na]+	P_Lipids	1.08 (0.35 - 3.3)	0.447588
4.29_588.5342m/z	Ceramide(18:1/18:0)	Ceramide	[M+Na]+	P_Lipids	0.75 (0.39 - 1.44)	0.194641
3.94_608.5252m/z	Ceramide(18:1/18:1)	Ceramide	[M+FA-H]-	N_Lipids	0.7 (0.36 - 1.34)	0.140268
4.99_686.5920m/z	Ceramide(18:1_24:1)	Ceramide	[M+K]+	P_Lipids	1.08 (0.54 - 2.16)	0.416536
3.51_558.4869m/z	Ceramide(18:2_16:0)	Ceramide	[M+Na]+	P_Lipids	1.08 (0.37 - 3.12)	0.446216
3.41_492.4777m/z	Ceramide(32:1)	Ceramide	[M-H2O+H]+	P_Lipids	1.09 (0.5 - 2.38)	0.41845
4.02_584.5259m/z	Ceramide(34:0)	Ceramide	[M+FA-H]-	N_Lipids	1.13 (0.6 - 2.15)	0.348769
3.86_582.5105m/z	Ceramide(34:1)	Ceramide	[M+FA-H]-	N_Lipids	0.98 (0.42 - 2.26)	0.479063
4.72_590.5519m/z	Ceramide(36:0)	Ceramide	[M+Na]+	P_Lipids	0.87 (0.72 - 1.07)	0.0915792
3.92_586.5196m/z	Ceramide(36:2)	Ceramide	[M+Na]+	P_Lipids	0.5 (0.14 - 1.83)	0.148727
4.68_616.5645m/z	Ceramide(38:1)	Ceramide	[M+Na]+	P_Lipids	1.08 (0.64 - 1.85)	0.383669
4.57_630.5272m/z	Ceramide(38:2)	Ceramide	[M+K]+	P_Lipids	1.05 (0.58 - 1.9)	0.432086
4.86_590.5869m/z	Ceramide(39:1)	Ceramide	[M-H2O+H]+	P_Lipids	1.08 (0.63 - 1.86)	0.39071
5.11_646.6126m/z	Ceramide(40:0)	Ceramide	[M+Na]+	P_Lipids	1.2 (0.74 - 1.93)	0.227571
4.99_666.6040m/z	Ceramide(40:1)	Ceramide	[M+FA-H]-	N_Lipids	1.17 (0.69 - 1.99)	0.275323
4.72_664.5890m/z	Ceramide(40:2)	Ceramide	[M+FA-H]-	N_Lipids	1.22 (0.69 - 2.18)	0.247457
5.16_680.6182m/z	Ceramide(41:1)	Ceramide	[M+FA-H]-	N_Lipids	1.1 (0.61 - 1.97)	0.377684
5.40_652.6604m/z	Ceramide(42:0)	Ceramide	[M+H]+	P_Lipids	1.18 (0.79 - 1.77)	0.206691
5.30_694.6353m/z	Ceramide(42:1)	Ceramide	[M+FA-H]-	N_Lipids	1.12 (0.62 - 2.03)	0.351806
4.98_692.6195m/z	Ceramide(42:2)	Ceramide	[M+FA-H]-	N_Lipids	0.97 (0.5 - 1.89)	0.465312
5.39_708.6507m/z	Ceramide(43:1)	Ceramide	[M+FA-H]-	N_Lipids	1.1 (0.65 - 1.88)	0.357685
5.57_700.6574m/z	Ceramide(44:1)	Ceramide	[M+Na]+	P_Lipids	1.53 (0.73 - 3.21)	0.127366
5.50_698.6332m/z	Ceramide(44:2)	Ceramide	[M+Na]+	P_Lipids	1.15 (0.96 - 1.38)	0.0687711
5.28_698.6424m/z	Ceramide(44:2)	Ceramide	[M+Na]+	P_Lipids	0.98 (0.43 - 2.23)	0.481514
4.26_1178.7814m/z	Gal?1-4Gal?1-4Glc?-Ceramide(42:2)	Glycosphingolipid	[M+FA-H]-	N_Lipids	0.91 (0.41 - 2)	0.406177
4.93_766.5481m/z	GalactosylCeramide(36:1) or GlucosylCeramide(36:1)	Glycosphingolipid	[M+K]+	P_Lipids	1.2 (0.38 - 3.81)	0.376064
4.59_818.6291m/z	GalactosylCeramide(40:1) or GlucosylCeramide(40:1)	Glycosphingolipid	[M+Cl]-	N_Lipids	1.95 (0.91 - 4.18)	0.0434457
4.58_854.6724m/z	GalactosylCeramide(42:2) or GlucosylCeramide(42:2)	Glycosphingolipid	[M+FA-H]-	N_Lipids	1.03 (0.5 - 2.14)	0.467616
5.43_838.7110m/z	GalactosylCeramide(44:1)	Glycosphingolipid	[M-H]-	N_Lipids	0.55 (0.08 - 3.68)	0.269307
3.87_762.5632m/z	GlucosylCeramide(18:1/18:0)	Glycosphingolipid	[M+Cl]-	N_Lipids	1.46 (0.65 - 3.3)	0.180659
3.23_730.5435m/z	GlucosylCeramide(33:1)	Glycosphingolipid	[M+FA-H]-	N_Lipids	2.31 (0.83 - 6.43)	0.0537604
4.71_790.6554m/z	GlucosylCeramide(42:2)	Glycosphingolipid	[M-H2O-H]-	N_Lipids	3.4 (0.97 - 11.95)	0.0282988
3.17_906.6162m/z	LactosylCeramide(18:1/16:0)	Glycosphingolipid	[M+FA-H]-	N_Lipids	1.15 (0.52 - 2.55)	0.367427
4.38_1016.7274m/z	LactosylCeramide(18:1/20:4)	Glycosphingolipid	[M+FA-H]-	N_Lipids	1.04 (0.52 - 2.08)	0.452696
3.76_836.6163m/z	LactosylCeramide(32:0)	Glycosphingolipid	[M+H]+	P_Lipids	1.42 (0.92 - 2.19)	0.0556784
2.71_878.5836m/z	LactosylCeramide(32:1)	Glycosphingolipid	[M+FA-H]-	N_Lipids	1.07 (0.58 - 1.98)	0.410683
3.26_932.6317m/z	LactosylCeramide(36:2)	Glycosphingolipid	[M+FA-H]-	N_Lipids	1.03 (0.36 - 2.95)	0.48044
2.52_1153.7216m/z	NeuAc?2-3Gal?1-4Glc?-Cer(34:1)	Glycosphingolipid	[M+H]+	P_Lipids	0.79 (0.24 - 2.6)	0.347337
2.88_677.5577m/z	Sphingomyelin(32:0)	Sphingomyelin	[M+H]+	P_Lipids	0.88 (0.49 - 1.6)	0.337333
2.70_675.5437m/z	Sphingomyelin(32:1)	Sphingomyelin	[M+H]+	P_Lipids	1.1 (0.59 - 2.03)	0.383086
2.29_673.5282m/z	Sphingomyelin(32:2)	Sphingomyelin	[M+H]+	P_Lipids	1 (0.45 - 2.22)	0.499026
2.57_671.5132m/z	Sphingomyelin(32:2)	Sphingomyelin	[M-H]-	N_Lipids	1.51 (0.67 - 3.43)	0.159792
2.94_689.5595m/z	Sphingomyelin(33:1)	Sphingomyelin	[M+H]+	P_Lipids	1.3 (0.68 - 2.47)	0.21575
3.19_687.5446m/z	Sphingomyelin(33:1)	Sphingomyelin	[M-H]-	N_Lipids	1.3 (0.41 - 4.09)	0.327953
2.80_685.5287m/z	Sphingomyelin(33:2)	Sphingomyelin	[M-H]-	N_Lipids	1.43 (0.55 - 3.73)	0.233671
3.34_705.5901m/z	Sphingomyelin(34:0)	Sphingomyelin	[M+H]+	P_Lipids	1.15 (0.47 - 2.78)	0.379447
3.18_703.5756m/z	Sphingomyelin(34:1)	Sphingomyelin	[M+H]+	P_Lipids	1.76 (0.46 - 6.78)	0.206618
3.43_701.5598m/z	Sphingomyelin(34:1)	Sphingomyelin	[M-H]-	N_Lipids	1.31 (0.55 - 3.12)	0.273807
2.78_701.5595m/z	Sphingomyelin(34:2)	Sphingomyelin	[M+H]+	P_Lipids	1.42 (0.63 - 3.18)	0.196484
3.80_733.6209m/z	Sphingomyelin(36:0)	Sphingomyelin	[M+H]+	P_Lipids	0.99 (0.65 - 1.52)	0.487857
3.65_731.6072m/z	Sphingomyelin(36:1)	Sphingomyelin	[M+H]+	P_Lipids	1.02 (0.47 - 2.18)	0.483868
3.27_729.5910m/z	Sphingomyelin(36:2)	Sphingomyelin	[M+H]+	P_Lipids	1.05 (0.48 - 2.29)	0.456204
2.92_749.5569m/z	Sphingomyelin(36:3)	Sphingomyelin	[M+Na]+	P_Lipids	0.89 (0.42 - 1.93)	0.387701
4.29_757.6220m/z	Sphingomyelin(38:1)	Sphingomyelin	[M-H]-	N_Lipids	1.49 (0.68 - 3.26)	0.16014
4.30_773.6526m/z	Sphingomyelin(39:1)	Sphingomyelin	[M+H]+	P_Lipids	1.38 (0.67 - 2.83)	0.189754
4.15_769.6223m/z	Sphingomyelin(39:2)	Sphingomyelin	[M-H]-	N_Lipids	2.43 (0.74 - 8.04)	0.0721773
4.46_787.6692m/z	Sphingomyelin(40:1)	Sphingomyelin	[M+H]+	P_Lipids	1.65 (0.74 - 3.69)	0.111132
4.64_785.6533m/z	Sphingomyelin(40:1)	Sphingomyelin	[M-H]-	N_Lipids	1.54 (0.54 - 4.41)	0.208337
4.34_783.6378m/z	Sphingomyelin(40:2)	Sphingomyelin	[M-H]-	N_Lipids	1.52 (0.51 - 4.54)	0.225049
3.74_783.6378m/z	Sphingomyelin(40:3)	Sphingomyelin	[M+H]+	P_Lipids	1.15 (0.51 - 2.59)	0.366827
4.65_801.6846m/z	Sphingomyelin(41:1)	Sphingomyelin	[M+H]+	P_Lipids	1.35 (0.61 - 2.97)	0.229133
4.44_797.6538m/z	Sphingomyelin(41:2)	Sphingomyelin	[M-H]-	N_Lipids	0.97 (0.31 - 3.02)	0.481549
4.81_815.7004m/z	Sphingomyelin(42:1)	Sphingomyelin	[M+H]+	P_Lipids	1.43 (0.65 - 3.12)	0.187539
4.90_813.6849m/z	Sphingomyelin(42:1)	Sphingomyelin	[M-H]-	N_Lipids	1.45 (0.68 - 3.1)	0.167695
4.45_813.6849m/z	Sphingomyelin(42:2)	Sphingomyelin	[M+H]+	P_Lipids	1.21 (0.46 - 3.2)	0.350556
4.14_855.6594m/z	Sphingomyelin(42:3)	Sphingomyelin	[M+FA-H]-	N_Lipids	0.86 (0.32 - 2.3)	0.382295
4.90_873.7046m/z	Sphingomyelin(43:1)	Sphingomyelin	[M+FA-H]-	N_Lipids	1.51 (0.7 - 3.26)	0.146328
5.11_827.7008m/z	Sphingomyelin(43:1)	Sphingomyelin	[M-H]-	N_Lipids	1.72 (0.53 - 5.62)	0.185169
4.55_871.6886m/z	Sphingomyelin(43:2)	Sphingomyelin	[M+FA-H]-	N_Lipids	1.09 (0.49 - 2.43)	0.417591
4.77_825.6822m/z	Sphingomyelin(43:2)	Sphingomyelin	[M-H]-	N_Lipids	0.81 (0.29 - 2.23)	0.339488
4.77_885.7055m/z	Sphingomyelin(44:2)	Sphingomyelin	[M+FA-H]-	N_Lipids	0.84 (0.35 - 2.04)	0.351948
3.02_1024.6768m/z	Trihexosylceramide(34:1)	Glycosphingolipid	[M+H]+	P_Lipids	0.95 (0.35 - 2.57)	0.457123
† per unit increase
